# Supplementary material for: Amphioxus muscle transcriptomes reveal vertebrate-like myoblast fusion genes and a highly conserved role of insulin signalling in the metabolism of muscle
Source: BMC Genomics. 2022 Feb 1;23:93. doi: 10.1186/s12864-021-08222-9 (PMC8805411; doi:10.1186/s12864-021-08222-9)
Supplement: Supplementary file 2 — Additional file 2. [file 12864_2021_8222_MOESM2_ESM.xlsx]

## Sheet: S tab 3 Legend
Supplementary tables 3 a-h: VSD standardised read counts from DeSeq2 and proportional read counts of FOXO and its gene targets (supporting main text figure 2E). A, B, C, and D are amphioxus replicates, and each condition is labelled, fed, fasted, and refed. Reads are averaged across isoforms within replicates and summed across to determine the proportion of reads expressed in each treatment condi…

## Sheet: a. FOXO
			Fed				Fasted				Refed
		Contig	A	B	C	D	A	B	C	D	A	B	C	D	TOTAL
	FOXO	isotig01810	11.65	13.49	133.01	58.95	365.74	70.56	75.31	140.16	0	118.17	38.76	0	1025.79
		isotig01811	1.17	13.49	14.29	32.42	278.95	4.87	99.52	12.24	0	17.94	38.36	0	513.24
		isotig01812	113.04	110.19	204.47	16.21	102.28	6.69	19.37	7.79	0	0	11.47	317.49	908.99
		isotig01813	10.49	119.18	23.82	8.84	83.69	0.61	27.97	1.11	0	0	12.26	52.92	340.89
		isotig01814	101.38	3.37	201.3	394.97	161.17	141.72	90.37	248.05	823.32	548.63	51.41	56.99	2822.69
		isotig01815	10.49	3.37	23.82	308.02	173.57	26.76	169.45	37.82	10.9	159.31	65.65	9.5	998.67
		isotig03647	0	26.98	45.66	0	0	17.03	0	170.19	0	438.9	0	0	698.77
		isotig03648	11.65	0	0	11.79	0	0	68.86	0	0	31.65	0	176.38	300.34
		isotig03649	103.72	293.45	976.7	303.59	190.62	830.87	299.09	2099	2.73	143.49	222.66	601.07	6066.99
		isotig03650	0	247.36	0	244.64	0	0	0	18.91	152.67	732.21	244.42	0	1640.2
		isotig03651	285.51	0	0	284.43	782.61	0	0	0	346.23	52.75	32.04	17.64	1801.21
		TOTAL	649.09	830.89	1623.07	1663.87	2138.63	1099.11	849.93	2735.26	1335.84	2243.05	717.03	1231.98	17117.8
	FOXO	isotig01810	0.011	0.013	0.13	0.057	0.357	0.069	0.073	0.137	0	0.115	0.038	0	1
		isotig01811	0.002	0.026	0.028	0.063	0.544	0.009	0.194	0.024	0	0.035	0.075	0	1
		isotig01812	0.124	0.121	0.225	0.018	0.113	0.007	0.021	0.009	0	0	0.013	0.349	1
		isotig01813	0.031	0.35	0.07	0.026	0.245	0.002	0.082	0.003	0	0	0.036	0.155	1
		isotig01814	0.036	0.001	0.071	0.14	0.057	0.05	0.032	0.088	0.292	0.194	0.018	0.02	1
		isotig01815	0.011	0.003	0.024	0.308	0.174	0.027	0.17	0.038	0.011	0.16	0.066	0.01	1
		isotig03647	0	0.039	0.065	0	0	0.024	0	0.244	0	0.628	0	0	1
		isotig03648	0.039	0	0	0.039	0	0	0.229	0	0	0.105	0	0.587	1
		isotig03649	0.017	0.048	0.161	0.05	0.031	0.137	0.049	0.346	0	0.024	0.037	0.099	1
		isotig03650	0	0.151	0	0.149	0	0	0	0.012	0.093	0.446	0.149	0	1
		isotig03651	0.159	0	0	0.158	0.434	0	0	0	0.192	0.029	0.018	0.01	1
		AVERAGE	0.039	0.068	0.07	0.092	0.178	0.03	0.077	0.082	0.053	0.158	0.041	0.112	1
				SUM	0.269	±0.022		SUM	0.366	±0.062		SUM	0.364	±0.054

## Sheet: b. TRIM55
			Fed				Fasted				Refed
		Contig	A	B	C	D	A	B	C	D	A	B	C	D	TOTAL
	TRIM55	isotig11049	231.9	128.18	218.37	256.43	956.18	621.03	341.59	191.32	204.47	69.63	250.74	65.13	3534.97
		isotig12607	80.41	85.45	50.42	131.16	27.9	42.58	61.86	90.1	24.54	25.32	24.13	21.71	665.57
		isotig13826	512.75	550.93	354.15	1087.63	458.72	855.81	825.72	1175.75	419.84	589.78	208.03	306.64	7345.76
		isotig14130	2.33	16.87	3.18	51.58	1.55	26.15	1.61	41.16	5.45	13.72	8.7	12.21	184.51
		isotig14510	191.12	87.7	132.21	254.96	77.49	12.17	5.38	74.53	40.89	18.99	19.77	55.63	970.83
		isotig14599	1154.85	567.79	1355.47	344.86	530.01	885.01	874.67	710.79	338.05	1057.17	496.74	641.77	8957.19
		contig04316	6464.15	8133.52	9551.84	7573.63	10026.8	5639.12	6979.64	8397.12	8069.59	7566.88	2957.11	6509.96	87869.3
		contig04326	6212.43	8082.92	8018.49	7334.88	6983.08	5057.02	5524.54	8575.09	6193.95	7055.18	2502.3	5641.6	77181.5
		contig04330	4263.98	5218.09	4754.48	5460.27	2180.47	3691.49	3647.7	6121.25	2290.02	5293.23	1684.41	3632.17	48237.6
		contig04341	3302.58	4088.12	5330.97	3367.53	10668.3	4992.54	4907.53	6279.21	10760.4	4018.72	1299.2	3196.64	62211.7
		TOTAL	22416.5	26959.6	29769.6	25862.9	31910.5	21822.9	23170.2	31656.3	28347.1	25708.6	9451.14	20083.5	297159
	TRIM55	isotig11049	0.066	0.036	0.062	0.073	0.27	0.176	0.097	0.054	0.058	0.02	0.071	0.018	1
		isotig12607	0.121	0.128	0.076	0.197	0.042	0.064	0.093	0.135	0.037	0.038	0.036	0.033	1
		isotig13826	0.07	0.075	0.048	0.148	0.062	0.117	0.112	0.16	0.057	0.08	0.028	0.042	1
		isotig14130	0.013	0.091	0.017	0.28	0.008	0.142	0.009	0.223	0.03	0.074	0.047	0.066	1
		isotig14510	0.197	0.09	0.136	0.263	0.08	0.013	0.006	0.077	0.042	0.02	0.02	0.057	1
		isotig14599	0.129	0.063	0.151	0.039	0.059	0.099	0.098	0.079	0.038	0.118	0.055	0.072	1
		contig04316	0.074	0.093	0.109	0.086	0.114	0.064	0.079	0.096	0.092	0.086	0.034	0.074	1
		contig04326	0.08	0.105	0.104	0.095	0.09	0.066	0.072	0.111	0.08	0.091	0.032	0.073	1
		contig04330	0.088	0.108	0.099	0.113	0.045	0.077	0.076	0.127	0.047	0.11	0.035	0.075	1
		contig04341	0.053	0.066	0.086	0.054	0.171	0.08	0.079	0.101	0.173	0.065	0.021	0.051	1
		AVERAGE	0.072	0.081	0.092	0.084	0.138	0.092	0.08	0.098	0.09	0.074	0.039	0.058	1
				SUM	0.329	±0.008		SUM	0.409	±0.025		SUM	0.261	±0.022

## Sheet: c. LGMN
			Fed				Fasted				Refed
		Contig	A	B	C	D	A	B	C	D	A	B	C	D	TOTAL
	LEGUMAIN	isotig01088	0	0	0	0	0	0	0	0	0	80.1844	0	0	80.1844
		isotig01089	0	0	0	0	0	1367.96	0	0	0	358.72	0	0	1726.68
		isotig01090	698.039	0	0	0	0	0	80.1515	0	0	0	0	185.883	964.073
		isotig01091	0	0	0	0	0	1331.47	0	0	0	1435.93	0	0	2767.4
		isotig01092	0	0	0	0	0	445.85	0	0	0	661.522	0	0	1107.37
		isotig01094	2.33068	0	0	0	0	204.373	61.324	0	0	565.511	0	47.4882	881.027
		isotig01095	240.06	0	0	0	0	0	34.4275	341.491	59.9766	0	0	378.549	1054.5
		isotig01096	0	0	0	0	0	0	0	0	0	0	0	181.812	181.812
		isotig01097	0	0	0	0	0	0	98.9791	0	0	699.504	0	0	798.483
		isotig01098	0	0	0	0	0	0	0	0	0	23.2113	0	0	23.2113
		isotig01099	325.13	0	30.5716	0	0	0	445.406	0	0	753.312	0	0	1554.42
		isotig01101	0	0	0	0	0	0	0	0	0	0	0	1.35681	1.35681
		isotig01102	0	0	0	0	0	467.747	0	0	0	0	0	0	467.747
		isotig01103	0	0	0.794068	0	0	0	0	163.515	0	0	0	0	164.309
		isotig01104	0	0	0	0	0	0	12.9103	0	0	86.5148	0	0	99.4251
		isotig01105	0	0	0	0	0	913.597	0	0	0	0	0	0	913.597
		isotig01106	0	0	0	0	0	905.689	0	0	0	0	0	5.42723	911.117
		isotig01107	0	0	0	0	0	213.497	0	0	0	0	0	0	213.497
		isotig01108	0	0	0	0	0	520.665	0	8.89879	0	0	0	0	529.564
		isotig01109	0	0	0	0	0	0	392.689	0	627.029	0	0	321.563	1341.28
		isotig01110	368.248	0	69.4809	0	0	0	0	2.2247	0	0	0	4.07042	444.024
		isotig01112	0	0	0	0	0	900.215	0	0	0	522.254	0	0	1422.47
		isotig01113	0	0	0	0	0	0	0.53793	74.5273	0	0	0	2.71361	77.7789
		isotig01115	0	0	0	0	0	0	0	134.594	340.776	0	0	139.751	615.122
		isotig01116	0	0	32.9538	0	0	0	0	516.13	0	44.3125	0	10.8545	604.25
		isotig01117	0	0	0	0	0	2.43301	0	0	0	0	0	0	2.43301
		isotig01118	0	0	0	0	0	0	0	979.979	324.419	0	0	173.671	1478.07
		isotig01120	0	0	0	0	0	0	129.641	63.4039	0	0	0	6.78404	199.829
		isotig01124	0	0	50.8203	0	0	0	0	0	0	0	0	0	50.8203
		isotig01125	0	0	1.58814	0	0	71.1657	0	0	0	0	0	0	72.7538
		isotig01126	0	0	0	0	0	0	0	1117.91	321.693	0	0	36.6338	1476.24
		isotig01127	10.4881	0	0	0	0	6.08253	0	0	0	0	0	0	16.5706
		isotig01128	0	0	1212.54	0	0	900.823	0	0	0	0	0	24.4225	2137.79
		isotig01129	0	0	0	0	0	0	0	0	0	0	0	2.71361	2.71361
		isotig01130	0	0	0	0	0	0	110.276	385.985	0	0	0	0	496.261
		isotig01131	0	0	0	0	241.758	438.551	0	0	0	0	0	0	680.308
		isotig01132	354.264	0	4.76441	0	0	0	256.055	0	0	40.0922	0	0	655.175
		isotig01133	25.6375	0	0	170.956	396.731	0	0	0	0	0	0	1.35681	594.681
		isotig01134	0	0	1.98517	0	0	0	0	0	0	2.11012	98.8737	0	102.969
		isotig01135	0	0	0	212.221	0	0	0	0	0	0	77.9125	0	290.133
		isotig01136	0	0	98.8614	0	0	0	0	0	0	0	0	0	98.8614
		isotig01137	0	0	0	0	0	0	0	0	0	0	628.046	227.944	855.989
		isotig01139	110.707	636.38	178.665	1270.38	0	10.9486	913.405	0	575.231	0	98.0827	0	3793.8
		isotig01140	0	752.187	1.1911	53.0552	559.452	0	2.68965	0	0	0	100.456	392.117	1861.15
		isotig01141	0	0	0	0	215.412	146.589	1350.2	0	0	0	362.273	0	2074.48
		isotig01142	186.455	75.3312	147.697	72.214	833.754	196.466	1651.98	0	122.68	569.732	2279.24	0	6135.55
		isotig01143	0	0	208.046	0	0	1.82476	0	0	0	0	0	0	209.87
		isotig01144	0	1.12435	0	128.217	345.59	0	6.99309	0	0	0	0	0	481.924
		isotig01145	0	208.004	70.672	711.824	337.841	0	29.5861	61.1792	0	0	2156.63	73.2676	3649.01
		isotig01146	0	0	73.0542	0	0	0	0	0	21.8097	0	0	719.108	813.972
		isotig01147	880.998	0	9.92585	14.7376	0	203.157	303.392	0	0	308.077	533.522	0	2253.81
		isotig01148	13.9841	0	19.4547	0	0	0	0	0	0	0	0	0	33.4387
		isotig01149	0	617.266	0	0	0	0	124.262	0	0	2451.96	662.849	0	3856.33
		isotig01150	134.014	0	0	0	0	0	0	0	0	0	0	0	134.014
		isotig01151	0	23.6113	59.158	0	12.3978	8.51555	0	0	354.407	0	0	0	458.09
		isotig01152	85.0699	74.2068	283.879	0	330.092	0	0	0	0	0	0	0	773.248
		isotig01153	1607.01	321.563	3321.58	0	782.613	215.322	656.274	0	2219.14	16.8809	577.422	0	9717.8
		isotig01154	0	1064.76	39.3063	0	1647.36	0	750.412	1285.87	0	1.05506	2084.65	324.277	7197.69
		isotig01155	0	1.12435	2498.53	0	105.382	3.04127	37.6551	0	0	0	739.575	0	3385.31
		isotig01156	178.297	814.026	20.2487	1022.79	268.103	0	4.30344	0	0	0	138.423	0	2446.19
		isotig01157	0	0	0	17.6851	0	0	0	0	0	161.424	0	0	179.109
		isotig01158	156.156	69.7094	5.16144	0	0	0	17.7517	182.425	0	106.561	0	252.366	790.13
		isotig01159	0	0	0	0	0	0	0	0	19.0835	0	0	0	19.0835
		isotig01160	0	0	0	0	0	0	0	139.044	0	0	0	302.568	441.612
		isotig01161	0	0	146.505	17.6851	0	0	0	0	0	0	0	0	164.191
		isotig01163	0	103.44	10.7199	0	20.1465	58.3923	0	0	564.326	0	62.8837	0	819.908
		isotig01164	0	0	0	137.059	629.19	157.538	0	0	0	138.213	4.35044	55.6291	1121.98
		isotig01165	34.9602	5.62173	57.9669	22.1063	0	400.839	1.07586	0	0	0	0	0	522.57
		isotig01166	166.644	0	0	0	96.0832	173.352	36.5792	261.402	357.134	0	3.95495	44.7746	1139.92
		isotig01168	0	0	0	0	0	0	8.06895	232.481	362.586	0	0	0	603.136
		isotig01169	3.49602	6.74608	39.7034	0	6.19892	0	2.15172	0	0	0	2.37297	0	60.6691
		isotig01170	0	7.87042	30.1746	0	15.4973	0	0	66.7409	373.491	0	3.55945	0	497.334
		isotig01171	61.7631	92.1964	724.19	119.374	557.902	26.1549	87.1446	0	0	0	83.0539	0	1751.78
		isotig01172	27.9682	249.605	23.028	268.224	1359.11	7.29904	20.9793	6.67409	0	373.491	48.6458	0	2385.03
		TOTAL	5671.71	5124.77	9473.23	4238.52	8760.62	10299.6	7627.31	6024.48	6643.78	9400.57	10746.8	3917.1	71123.5
	LEGUMAIN	isotig01088	0	0	0	0	0	0	0	0	0	1	0	0	1
		isotig01089	0	0	0	0	0	0.792249	0	0	0	0.207751	0	0	1
		isotig01090	0.724052	0	0	0	0	0	0.0831384	0	0	0	0	0.19281	1
		isotig01091	0	0	0	0	0	0.481125	0	0	0	0.518875	0	0	1
		isotig01092	0	0	0	0	0	0.40262	0	0	0	0.59738	0	0	1
		isotig01094	0.00264541	0	0	0	0	0.231971	0.0696051	0	0	0.641877	0	0.053901	1
		isotig01095	0.227652	0	0	0	0	0	0.032648	0.32384	0.0568766	0	0	0.358983	1
		isotig01096	0	0	0	0	0	0	0	0	0	0	0	1	1
		isotig01097	0	0	0	0	0	0	0.123959	0	0	0.876041	0	0	1
		isotig01098	0	0	0	0	0	0	0	0	0	1	0	0	1
		isotig01099	0.209165	0	0.0196675	0	0	0	0.286542	0	0	0.484626	0	0	1
		isotig01101	0	0	0	0	0	0	0	0	0	0	0	1	1
		isotig01102	0	0	0	0	0	1	0	0	0	0	0	0	1
		isotig01103	0	0	0.00483276	0	0	0	0	0.995167	0	0	0	0	1
		isotig01104	0	0	0	0	0	0	0.12985	0	0	0.87015	0	0	1
		isotig01105	0	0	0	0	0	1	0	0	0	0	0	0	1
		isotig01106	0	0	0	0	0	0.994043	0	0	0	0	0	0.00595668	1
		isotig01107	0	0	0	0	0	1	0	0	0	0	0	0	1
		isotig01108	0	0	0	0	0	0.983196	0	0.016804	0	0	0	0	1
		isotig01109	0	0	0	0	0	0	0.292771	0	0.467485	0	0	0.239743	1
		isotig01110	0.829342	0	0.15648	0	0	0	0	0.00501031	0	0	0	0.00916712	1
		isotig01112	0	0	0	0	0	0.632854	0	0	0	0.367146	0	0	1
		isotig01113	0	0	0	0	0	0	0.00691614	0.958195	0	0	0	0.0348888	1
		isotig01115	0	0	0	0	0	0	0	0.218809	0.553998	0	0	0.227193	1
		isotig01116	0	0	0.0545367	0	0	0	0	0.854165	0	0.0733346	0	0.0179635	1
		isotig01117	0	0	0	0	0	1	0	0	0	0	0	0	1
		isotig01118	0	0	0	0	0	0	0	0.663013	0.219488	0	0	0.117499	1
		isotig01120	0	0	0	0	0	0	0.64876	0.317291	0	0	0	0.0339492	1
		isotig01124	0	0	1	0	0	0	0	0	0	0	0	0	1
		isotig01125	0	0	0.0218289	0	0	0.978171	0	0	0	0	0	0	1
		isotig01126	0	0	0	0	0	0	0	0.75727	0.217914	0	0	0.0248157	1
		isotig01127	0.632932	0	0	0	0	0.367068	0	0	0	0	0	0	1
		isotig01128	0	0	0.567195	0	0	0.421381	0	0	0	0	0	0.0114242	1
		isotig01129	0	0	0	0	0	0	0	0	0	0	0	1	1
		isotig01130	0	0	0	0	0	0	0.222213	0.777787	0	0	0	0	1
		isotig01131	0	0	0	0	0.355365	0.644635	0	0	0	0	0	0	1
		isotig01132	0.540716	0	0.00727196	0	0	0	0.390819	0	0	0.0611932	0	0	1
		isotig01133	0.0431114	0	0	0.287475	0.667132	0	0	0	0	0	0	0.00228157	1
		isotig01134	0	0	0.0192793	0	0	0	0	0	0	0.0204927	0.960228	0	1
		isotig01135	0	0	0	0.73146	0	0	0	0	0	0	0.26854	0	1
		isotig01136	0	0	1	0	0	0	0	0	0	0	0	0	1
		isotig01137	0	0	0	0	0	0	0	0	0	0	0.733707	0.266293	1
		isotig01139	0.0291812	0.167742	0.047094	0.334857	0	0.00288591	0.240763	0	0.151624	0	0.0258534	0	1
		isotig01140	0	0.404152	0.000639982	0.0285067	0.300595	0	0.00144516	0	0	0	0.0539751	0.210686	1
		isotig01141	0	0	0	0	0.103839	0.0706631	0.650864	0	0	0	0.174633	0	1
		isotig01142	0.0303892	0.0122778	0.0240723	0.0117698	0.135889	0.0320209	0.269248	0	0.0199949	0.0928575	0.371481	0	1
		isotig01143	0	0	0.991305	0	0	0.0086947	0	0	0	0	0	0	1
		isotig01144	0	0.00233304	0	0.266052	0.717104	0	0.0145108	0	0	0	0	0	1
		isotig01145	0	0.0570029	0.0193675	0.195073	0.0925843	0	0.008108	0.016766	0	0	0.591019	0.0200788	1
		isotig01146	0	0	0.0897503	0	0	0	0	0	0.0267942	0	0	0.883456	1
		isotig01147	0.390893	0	0.00440403	0.00653896	0	0.0901392	0.134613	0	0	0.136692	0.23672	0	1
		isotig01148	0.4182	0	0.5818	0	0	0	0	0	0	0	0	0	1
		isotig01149	0	0.160066	0	0	0	0	0.0322228	0	0	0.635826	0.171886	0	1
		isotig01150	1	0	0	0	0	0	0	0	0	0	0	0	1
		isotig01151	0	0.0515428	0.129141	0	0.0270642	0.0185892	0	0	0.773663	0	0	0	1
		isotig01152	0.110016	0.0959677	0.367126	0	0.42689	0	0	0	0	0	0	0	1
		isotig01153	0.165367	0.0330901	0.341804	0	0.080534	0.0221575	0.0675332	0	0.228358	0.00173711	0.059419	0	1
		isotig01154	0	0.14793	0.00546096	0	0.228874	0	0.104257	0.178651	0	0.000146583	0.289628	0.0450529	1
		isotig01155	0	0.000332125	0.738051	0	0.0311291	0.000898372	0.0111231	0	0	0	0.218466	0	1
		isotig01156	0.0728877	0.332773	0.00827766	0.418114	0.1096	0	0.00175924	0	0	0	0.0565873	0	1
		isotig01157	0	0	0	0.0987391	0	0	0	0	0	0.901261	0	0	1
		isotig01158	0.197633	0.0882252	0.00653239	0	0	0	0.0224668	0.23088	0	0.134865	0	0.319398	1
		isotig01159	0	0	0	0	0	0	0	0	1	0	0	0	1
		isotig01160	0	0	0	0	0	0	0	0.314855	0	0	0	0.685145	1
		isotig01161	0	0	0.892289	0.107711	0	0	0	0	0	0	0	0	1
		isotig01163	0	0.12616	0.0130745	0	0.0245716	0.0712182	0	0	0.688279	0	0.076696	0	1
		isotig01164	0	0	0	0.122159	0.560786	0.140411	0	0	0	0.123186	0.00387747	0.0495812	1
		isotig01165	0.0669006	0.0107578	0.110927	0.0423031	0	0.767053	0.00205878	0	0	0	0	0	1
		isotig01166	0.146189	0	0	0	0.0842891	0.152074	0.0320892	0.229315	0.313296	0	0.00346948	0.0392786	1
		isotig01168	0	0	0	0	0	0	0.0133783	0.385453	0.601168	0	0	0	1
		isotig01169	0.0576245	0.111195	0.654425	0	0.102176	0	0.0354665	0	0	0	0.0391133	0	1
		isotig01170	0	0.0158252	0.0606727	0	0.0311608	0	0	0.134197	0.750987	0	0.00715707	0	1
		isotig01171	0.0352573	0.0526301	0.413402	0.0681446	0.318478	0.0149305	0.0497464	0	0	0	0.0474112	0	1
		isotig01172	0.0117266	0.104655	0.00965523	0.112462	0.569852	0.00306036	0.00879624	0.00279833	0	0.156598	0.0203964	0	1
		AVERAGE	0.0802957	0.0266846	0.112978	0.0382617	0.067134	0.166542	0.0538874	0.0997333	0.082026	0.120298	0.0595982	0.0925614	1
				SUM	0.25822	±0.040		SUM	0.387297	±0.050		SUM	0.354483	±0.025

## Sheet: d. PINK1
			Fed				Fasted				Refed
		Contig	A	B	C	D	A	B	C	D	A	B	C	D	TOTAL
	PINK1	isotig01463	0	1.12	0	0	0	0	23.13	0	8.18	0	21.36	0	53.79
		isotig01464	0	0	0	0	0	0	0	23.36	0	0	0	0	23.36
		isotig01465	0	690.35	0	0	0	0	2.15	0	0	0	2.77	0	695.27
		isotig01466	4.66	0	0	0	0	122.87	0	0	0	352.39	5.54	9.5	494.95
		isotig01467	0	0	0	0	3.1	145.98	0	0	0	0	0	0	149.08
		isotig01468	26.8	0	0	4.42	0	10.95	0	149.05	0	0	0.79	54.27	246.29
		isotig01469	405.54	1232.28	434.35	1.47	0	5130.62	107.05	676.31	3612.23	3973.35	130.91	0	15704.1
		isotig01470	898.48	260.85	0	4651.17	0	92.45	0	0	0	1438.04	0	20.35	7361.35
		isotig01471	3299.08	1728.12	1053.33	0	0	0	7563.29	0	0	327.07	1236.32	2493.81	17701
		isotig01472	0	0	0	0	128.63	0	57.02	216.91	152.67	0	117.07	0	672.29
		isotig01473	100.22	0	0	8.84	0	0	0	0	0	0	0	0	109.06
		isotig01474	1087.26	0	806.38	0	4.65	0	3407.25	0	0	0	0	204.88	5510.41
		isotig01475	0	391.27	4421.77	88.43	2490.41	231.14	590.65	0	6488.38	1568.87	993.88	957.91	18222.7
		isotig01476	0	32.61	0	0	0	935.49	3373.9	606.23	35.44	0	749.46	2.71	5735.84
		isotig01477	0	0	0	0	0	0	0	0	0	348.17	0	0	348.17
		isotig01478	160.82	3021.12	0	191.59	0	15.81	0	1579.53	0	738.54	1.19	0	5708.6
		isotig01479	808.75	719.58	0	1830.4	0	4.26	0	0	0	0	0	5.43	3368.42
		isotig01480	3234.99	568.92	0	13.26	0	0	0	70.08	0	0	4453.67	629.56	8970.47
		isotig01481	0	0	0	0	0	0	0	4.45	0	190.97	0	0	195.41
		isotig01482	0	1114.23	0	448.02	1366.86	1402.63	0	157.95	0	0	363.46	421.97	5275.12
		isotig01483	0	0	0	8.84	0	0	0	16.69	0	0	0	0	25.53
		isotig01484	371.74	703.84	101.24	78.11	30.99	1728.05	66.7	1023.36	62.7	0	21.75	738.1	4926.6
		isotig01485	131.68	64.09	0	238.75	553.25	68.12	0	858.73	0	2.11	2023.75	0	3940.49
		isotig01486	20.98	0	2.38	0	29.44	11.56	0	0	0	0	0	0	64.36
		isotig01487	0	0	0	4.42	0	0	0	0	0	36.93	0	0	41.35
		isotig01488	0	2.25	0	0	40.29	0	0	0	166.3	0	0	0	208.84
		isotig01489	0	0	0	0	0	0	10.76	0	0	0	0	0	10.76
		isotig01490	0	0	0	114.95	91.43	991.45	0	531.7	1965.6	0	0	96.33	3791.47
		isotig01491	3283.93	0	2.78	825.3	0	0	11.3	0	54.52	0	0	0	4177.83
		isotig01492	571.02	1235.66	2566.82	0	184.42	813.84	0	0	59.98	0	118.65	923.99	6474.37
		isotig01493	0	76.46	458.57	175.38	750.07	225.66	490.59	265.85	1087.76	771.25	0	3149.15	7450.74
		isotig01494	0	0	0	0	0	0	0	0	408.93	0	0	0	408.93
		isotig01496	739.99	2.25	0	0	0	342.45	0	0	0	0	0	2.71	1087.4
		isotig01497	0	0	0	0	0	706.79	0	0	0	816.62	0	0	1523.41
		isotig01498	0	0	160.8	1351.43	0	167.27	963.97	0	1832.01	0	921.9	0	5397.38
		isotig01499	0	0	0	0	0	59.61	0	4.45	0	218.4	0	0	282.46
		isotig04117	734.16	0	1418.2	1295.43	626.09	3376.41	3080.72	1123.47	8.18	779.69	1970.35	1495.2	15907.9
		isotig04118	1925.14	0	0	537.92	1092.56	0	0	205.78	0	1831.58	933.76	359.55	6886.31
		isotig04119	150.33	1787.71	1766.4	338.96	0	458.01	0	6.67	1125.93	0	1010.09	20.35	6664.47
		isotig04120	0	0	0	0	0	0	256.05	0	1011.42	0	0	0	1267.48
		isotig04121	2511.31	2912.06	491.92	2297.59	0	1119.79	1442.73	452.73	1030.51	81.24	0	408.4	12748.3
		isotig04122	640.94	503.71	100.45	126.74	38.74	0	651.97	467.19	0	37.98	113.11	468.1	3148.93
		isotig04123	0	302.45	23.42	0	0	45.01	100.05	165.74	218.1	0	0.4	0	855.17
		isotig04124	2806.14	550.93	1316.96	2694.03	289.8	2897.11	2171.62	433.82	1275.87	1415.89	2701.62	910.42	19464.2
		isotig04125	0	358.67	35.34	19.16	241.76	0	916.09	608.45	87.24	1909.66	301.76	603.78	5081.9
		isotig04126	0	407.01	198.12	0	0	787.69	0	109.01	760.61	68.58	365.44	0	2696.46
		isotig04127	0	0	0	0	0	0	29.05	0	0	0	16.61	0	45.66
		isotig04128	0	0	0	0	0	0	0	0	689.73	0	0	0	689.73
		isotig08925	255.21	282.21	64.32	169.48	58.89	349.14	1294.8	161.29	400.75	386.15	56.56	848	4326.8
		isotig08926	770.29	1243.53	1128.37	42.74	91.43	839.39	1146.33	959.96	487.99	1369.47	893.42	894.14	9867.05
		isotig01463	0	1.12	0	0	0	0	23.13	0	8.18	0	21.36	0	53.79
		isotig01464	0	0	0	0	0	0	0	23.36	0	0	0	0	23.36
		TOTAL	24939.5	20193.2	16551.9	17556.9	8112.83	23079.6	27757.2	10878.8	23031	18662.9	19525.6	15718.6	226008
	PINK1	isotig01463	0	0.021	0	0	0	0	0.43	0	0.152	0	0.397	0	1
		isotig01464	0	0	0	0	0	0	0	1	0	0	0	0	1
		isotig01465	0	0.993	0	0	0	0	0.003	0	0	0	0.004	0	1
		isotig01466	0.009	0	0	0	0	0.248	0	0	0	0.712	0.011	0.019	1
		isotig01467	0	0	0	0	0.021	0.979	0	0	0	0	0	0	1
		isotig01468	0.109	0	0	0.018	0	0.044	0	0.605	0	0	0.003	0.22	1
		isotig01469	0.026	0.078	0.028	0	0	0.327	0.007	0.043	0.23	0.253	0.008	0	1
		isotig01470	0.122	0.035	0	0.632	0	0.013	0	0	0	0.195	0	0.003	1
		isotig01471	0.186	0.098	0.06	0	0	0	0.427	0	0	0.018	0.07	0.141	1
		isotig01472	0	0	0	0	0.191	0	0.085	0.323	0.227	0	0.174	0	1
		isotig01473	0.919	0	0	0.081	0	0	0	0	0	0	0	0	1
		isotig01474	0.197	0	0.146	0	0.001	0	0.618	0	0	0	0	0.037	1
		isotig01475	0	0.021	0.243	0.005	0.137	0.013	0.032	0	0.356	0.086	0.055	0.053	1
		isotig01476	0	0.006	0	0	0	0.163	0.588	0.106	0.006	0	0.131	0	1
		isotig01477	0	0	0	0	0	0	0	0	0	1	0	0	1
		isotig01478	0.028	0.529	0	0.034	0	0.003	0	0.277	0	0.129	0	0	1
		isotig01479	0.24	0.214	0	0.543	0	0.001	0	0	0	0	0	0.002	1
		isotig01480	0.361	0.063	0	0.001	0	0	0	0.008	0	0	0.496	0.07	1
		isotig01481	0	0	0	0	0	0	0	0.023	0	0.977	0	0	1
		isotig01482	0	0.211	0	0.085	0.259	0.266	0	0.03	0	0	0.069	0.08	1
		isotig01483	0	0	0	0.346	0	0	0	0.654	0	0	0	0	1
		isotig01484	0.075	0.143	0.021	0.016	0.006	0.351	0.014	0.208	0.013	0	0.004	0.15	1
		isotig01485	0.033	0.016	0	0.061	0.14	0.017	0	0.218	0	0.001	0.514	0	1
		isotig01486	0.326	0	0.037	0	0.458	0.18	0	0	0	0	0	0	1
		isotig01487	0	0	0	0.107	0	0	0	0	0	0.893	0	0	1
		isotig01488	0	0.011	0	0	0.193	0	0	0	0.796	0	0	0	1
		isotig01489	0	0	0	0	0	0	1	0	0	0	0	0	1
		isotig01490	0	0	0	0.03	0.024	0.261	0	0.14	0.518	0	0	0.025	1
		isotig01491	0.786	0	0.001	0.198	0	0	0.003	0	0.013	0	0	0	1
		isotig01492	0.088	0.191	0.396	0	0.028	0.126	0	0	0.009	0	0.018	0.143	1
		isotig01493	0	0.01	0.062	0.024	0.101	0.03	0.066	0.036	0.146	0.104	0	0.423	1
		isotig01494	0	0	0	0	0	0	0	0	1	0	0	0	1
		isotig01496	0.681	0.002	0	0	0	0.315	0	0	0	0	0	0.002	1
		isotig01497	0	0	0	0	0	0.464	0	0	0	0.536	0	0	1
		isotig01498	0	0	0.03	0.25	0	0.031	0.179	0	0.339	0	0.171	0	1
		isotig01499	0	0	0	0	0	0.211	0	0.016	0	0.773	0	0	1
		isotig04117	0.046	0	0.089	0.081	0.039	0.212	0.194	0.071	0.001	0.049	0.124	0.094	1
		isotig04118	0.28	0	0	0.078	0.159	0	0	0.03	0	0.266	0.136	0.052	1
		isotig04119	0.023	0.268	0.265	0.051	0	0.069	0	0.001	0.169	0	0.152	0.003	1
		isotig04120	0	0	0	0	0	0	0.202	0	0.798	0	0	0	1
		isotig04121	0.197	0.228	0.039	0.18	0	0.088	0.113	0.036	0.081	0.006	0	0.032	1
		isotig04122	0.204	0.16	0.032	0.04	0.012	0	0.207	0.148	0	0.012	0.036	0.149	1
		isotig04123	0	0.354	0.027	0	0	0.053	0.117	0.194	0.255	0	0	0	1
		isotig04124	0.144	0.028	0.068	0.138	0.015	0.149	0.112	0.022	0.066	0.073	0.139	0.047	1
		isotig04125	0	0.071	0.007	0.004	0.048	0	0.18	0.12	0.017	0.376	0.059	0.119	1
		isotig04126	0	0.151	0.073	0	0	0.292	0	0.04	0.282	0.025	0.136	0	1
		isotig04127	0	0	0	0	0	0	0.636	0	0	0	0.364	0	1
		isotig04128	0	0	0	0	0	0	0	0	1	0	0	0	1
		isotig08925	0.059	0.065	0.015	0.039	0.014	0.081	0.299	0.037	0.093	0.089	0.013	0.196	1
		isotig08926	0.078	0.126	0.114	0.004	0.009	0.085	0.116	0.097	0.049	0.139	0.091	0.091	1
		isotig01463	0	0.021	0	0	0	0	0.43	0	0.152	0	0.397	0	1
		isotig01464	0	0	0	0	0	0	0	1	0	0	0	0	1
		AVERAGE	0.104	0.082	0.035	0.061	0.037	0.101	0.113	0.09	0.132	0.134	0.067	0.043	1
				SUM	0.282	±0.03		SUM	0.341	±0.033		SUM	0.377	±0.046

## Sheet: e. MAP1LC3a and f. MAP1LC3c
			Fed				Fasted				Refed
		Contig	A	B	C	D	A	B	C	D	A	B	C	D	TOTAL
	MAP1LC3a	isotig02679	341.445	516.075	354.948	638.136	464.919	395.973	582.04	926.586	117.227	439.959	472.221	362.268	5611.8
		TOTAL	341.445	516.075	354.948	638.136	464.919	395.973	582.04	926.586	117.227	439.959	472.221	362.268	5611.8
		isotig02679	0.0608441	0.0919625	0.0632504	0.113713	0.0828467	0.0705608	0.103717	0.165114	0.0208894	0.078399	0.0841479	0.0645546	1
		AVERAGE	0.0608441	0.0919625	0.0632504	0.113713	0.0828467	0.0705608	0.103717	0.165114	0.0208894	0.078399	0.0841479	0.0645546	1
				SUM	0.32977	0.0251881		SUM	0.422239	0.0419957		SUM	0.247991	0.0286127
			Fed				Fasted				Refed
		Contig	A	B	C	D	A	B	C	D	A	B	C	D	TOTAL
	MAP1LC3a	isotig13336	46.6136	33.7304	89.3326	66.319	164.271	72.9904	58.6343	180.2	54.5242	106.561	109.948	66.4835	1049.61
		TOTAL	46.6136	33.7304	89.3326	66.319	164.271	72.9904	58.6343	180.2	54.5242	106.561	109.948	66.4835	1049.61
		isotig13336	0.0608441	0.0919625	0.0632504	0.113713	0.0828467	0.0705608	0.103717	0.165114	0.0208894	0.078399	0.0841479	0.0645546	1
		AVERAGE	0.0608441	0.0919625	0.0632504	0.113713	0.0828467	0.0705608	0.103717	0.165114	0.0208894	0.078399	0.0841479	0.0645546	1
				SUM	0.32977	0.0251881		SUM	0.422239	0.0419957		SUM	0.247991	0.0286127

## Sheet: g. ULK2
			Fed				Fasted				Refed
		Contig	A	B	C	D	A	B	C	D	A	B	C	D	TOTAL
	ULK2	isotig09387	92.0619	2.24869	5.16144	5.89502	511.41	16.4228	15.6	5.56174	76.3339	2.11012	249.953	40.7042	1023.46
		isotig09994	1218.95	1098.49	1579.4	5193.52	3364.46	2106.99	3374.43	2375.98	1654.81	1404.28	591.265	496.591	24459.2
		TOTAL	1311.01	1100.73	1584.56	5199.41	3875.87	2123.41	3390.03	2381.54	1731.14	1406.39	841.217	537.296	25482.6
		isotig09387	0.0899514	0.00219714	0.00504311	0.00575988	0.499686	0.0160463	0.0152423	0.00543424	0.0745839	0.00206174	0.244222	0.0397711	1
		isotig09994	0.049836	0.044911	0.064573	0.212334	0.137554	0.0861432	0.137962	0.0971406	0.0676561	0.0574134	0.0241735	0.0203029	1
		AVERAGE	0.0698937	0.0235541	0.034808	0.109047	0.31862	0.0510948	0.0766021	0.0512874	0.07112	0.0297376	0.134198	0.030037	1
				SUM	0.237303	0.0385773		SUM	0.497605	0.130032		SUM	0.265093	0.0492788

## Sheet: h. FBXO30
			Fed				Fasted				Refed
		Contig	A	B	C	D	A	B	C	D	A	B	C	D	TOTAL
	FBXO30	isotig13307	4.66136	25.86	15.8814	8.84254	58.8897	25.5466	16.6758	7.78644	59.9766	20.0461	31.2441	32.5634	307.974
		isotig08211	159.652	228.242	201.693	198.957	419.976	118.001	174.289	276.975	313.514	195.186	247.184	370.408	2904.08
		TOTAL	164.313	254.102	217.575	207.8	478.866	143.548	190.965	284.761	373.491	215.232	278.428	402.972	3212.05
		isotig13307	0.0151356	0.083968	0.0515672	0.028712	0.191216	0.0829507	0.0541468	0.0252828	0.194746	0.0650903	0.10145	0.105734	1
		isotig08211	0.054975	0.0785937	0.0694517	0.0685095	0.144616	0.0406329	0.0600153	0.0953744	0.107957	0.0672109	0.0851162	0.127548	1
		AVERAGE	0.0350553	0.0812808	0.0605094	0.0486107	0.167916	0.0617918	0.0570811	0.0603286	0.151351	0.0661506	0.0932833	0.116641	1
				SUM	0.225456	0.0195977		SUM	0.347118	0.054127		SUM	0.427426	0.0361327
