# Supplementary material for: Amphioxus muscle transcriptomes reveal vertebrate-like myoblast fusion genes and a highly conserved role of insulin signalling in the metabolism of muscle
Source: BMC Genomics. 2022 Feb 1;23:93. doi: 10.1186/s12864-021-08222-9 (PMC8805411; doi:10.1186/s12864-021-08222-9)
Supplement: Supplementary file 3 — Additional file 3. [file 12864_2021_8222_MOESM3_ESM.xlsx]

## Sheet: S tab 4 a Foxo pathway genes
		Supplementary table 4 a and b: FOXO pathway gene accessions and locations Accession numbers and CDS locations for all genes encoding proteins in the INS/Akt/FOXO pathway. Colours are in accordance with figure 4 in the main text, and denote gene family. Sequences which were manually curated from more than one gene model list both accession numbers and say 'merge', or if previously unannotated say …
Protein family	GENE	Homo sapiens	Mus musculus	Gallus gallus	Lepisosteus oculatus	Ciona intestinalis	Branchiostoma floridae	B. floridae 2020	B. lanceolatum	B. belcheri	Strongylocentrotus purpuratus	Saccoglossus kowalevskii	Crassostrea gigas	Lottia gigantea	Octopus bimaculoides	Caenorhabditis elegans	Tribolium castaneum	Drosophila melanogaster	Hydra vulgaris
Insulin IGF (ILPs)	INS1	ENSG00000254647 (11: 2,159,779-2,161,341)	ENSMUSG00000035804 (19: 52,264,297-52,265,476) ENSMUSG00000000215 (7: 142,678,656-142,743,381)	ENSGALG00000006552 (5: 13,942,581-13,947,245)	ENSLOCG00000009877 (LG6: 23,569,673-23,570,994) ENSLOCG00000009901 (LG6: 23,585,377-23,633,920)	DQ538510 (2: 5,110,450-5,107,945) DQ643991 (2: 857,098-855,373) DQ665317 (2: 862,948-861-076)	novel (sc243: 576,771-599,186)	LOC118407319 (NW_023365693.1:59,709-74,352)	BL13734 (sc3: 2,339,372-2,345,276)	LOC109477594 (sc105: 750,913-762,578)	SPU_007203 (sc17: 1,896,897-1,899,266)	LOC100313638 (sc15911: 517,458-529,233)	CGI_10012542 (sc43798: 255,601-258,668)	LotgiG154465 (sc5: 5,436,095-5,443,282) LotgiG155605 (sc8: 4,696,353-4,701,807) LotgiG232734 (sc31: 1,261,624-1,263,565) LotgiG169325 (sc84: 1,112,490-1,113,373)	Ocbimv22037295 (KQ422997: 39,206-55,213) Ocbimv22011416 (KQ415885: 4,858-7,526)	list below	LOC103315192 (LG2: 8,641,774-8,643,384) LOC103312864 (LG4: 11,215,979-11,217,709) LOC100142381 (LG4: 11,247,751-11,242,921) LOC664355 (LG2: 8,599,918-8,601,278)	FBgn0044051 (3L: 9,798,420-9,799,050) FBgn0036046 (3L: 9,799,698-9,800,440) FBgn0044050 (3L: 9,801,298-9,802,120) FBgn0044049 (3L: 9,803,399-9,804,263) FBgn0044048 (3L: 9,823,349-9,823,897) FBgn0044047 (X: 2,331,493-2,334,658) FBgn0044046 (X: 3,667,621-3,668,845) FBgn0036690 (3L: 17,029,812-17,032,080)	LOC100205786 (sc38754: 176,708-181,159) novel (sc37246: 70,084-103,032) LOC100202208 (sc38850: 139,181-153,053)
	IGF1	ENSG00000017427 (12:102,395,874-102,481,744)	ENSMUSG00000020053 (10: 87,858,265-87,937,042)	ENSGALG00000012755 (1: 55,281,097-55,330,373)	ENSLOCG00000011459 (LG8: 2,501,826-2,529,835)		BRAFLDRAFT_121099 (sc190: 96,157-103,505)	LOC118407887 (NW_023365730.1:406,680-425,004)	BL01444 (sc3: 1,875,004-1,865,458)	LOC109477811 (sc105: 1,036,768-1,075,295)	SPU_030139 (sc17: 2,041,603-2,055,525)
	IGF2	ENSG00000167244 (11: 2,129,112-2,141,238)	ENSMUSG00000048583 (7: 142,650,766-142,666,816)	ENSGALG00000035282 (5: 13,971,786-13,980,128)	ENSLOCG00000001806 (LG3: 32,992,448-32,999,948)
	IGF3				ENSLOCG00000011459 (LG27:4,327,125-4,336,231)
INSR/IGFR	INSR	ENSG00000171105 (19: 7,112,255-7,294,414)	ENSMUSG00000005534 (8: 3,122,061- 3,279,617)	ENSGALG00000040758 (28: 4,218,437-4,253,117)	ENSLOCG00000004179 (LG19: 5,958,712-6,053,873)	LOC778651 (NW_004190488.1: 220,838-198.559)	BRAFLDRAFT_128184 (sc380: 100,742-136,399)	LOC118410612 (2:10,168,012-10,209,139)	BL00176 (sc75: 1,237,943-1,270,398)	LOC109480721 and LOC109480720 merged (sc52: 1,132,672-1,177,344)	SPU_003915 (sc9: 31,108,125-31,223,950)	LOC100329033 (NW_003150775.1: 38,345-86,128)	CGI_10003373 (sc39524: 20,033-54,544)	LOTGIDRAFT_51396 (sc48: 1,524,685-1,540,369)	Ocbimv22033156 9KQ421737: 346,319-442,531)	WBGene00000898 (III: 2,994,514-3,040,860)	LOC661524 (LGX: 5,210,344-5,236,509) LOC664271 (LG4: 5,536,989-5,510,920)	FBgn0283499 (3R: 21,619,321-21,570,248)	LOC100214733 (sc38051: 12,169-54,438)
	IGF1R	ENSG00000140443 (15: 98,648,539-98,964,530)	ENSMUSG00000005533 (7: 67,952,827-68,233,668)	ENSGALG00000040651 (10: 17,124,105-17,264,663)	ENSLOCG00000014435 (LG3: 49,620,504-49,658,018)
	IGF2R	ENSG00000197081 (6: 159,969,099-160,113,507)	ENSMUSG00000023830 (17: 12,682,406-12,769,664)	ENSGALG00000011621 (3: 45,589,705-45,644,012)	ENSLOCG00000015707 (LG1: 13,789,004-13,887,725)	LOC100186527 (NW_004190392.2: 22,695-47)	BRAFLDRAFT_216256 (sc228: 1,883,324-1,841,363)	LOC118423593 (9:10,432,109-10,484,114)	BL04963 (sc106: 782,319-834,028)	LOC109481228 (sc54: 35,167-72,441)	SPU_019695 (sc21: 12,601,041-12,656,247)	LOC100366918 (NW_003131354.1: 205,779-270,176)	CGI_10023625 (sc:583: 412,825-450,410)		Ocbimv22009958 and Ocbimv22008285 merged (KQ427182: 69,266-117,743 and KQ426610: 1,318-29,597)			FBgn0051072 (3R: 26,842,462-26,863,130)
IRS	IRS1	ENSG00000169047 (2: 226,731,317-226,799,759)	ENSMUSG00000055980 (1: 82,233,101-82,291,416)	ENSGALG00000004959 (9: 9,398,655-9,402,191)	ENSLOCG00000017412 (LG14: 19,644,120-19,647,356)	LOC100185541 (NW_004190431.2: 38,290-42,833)	BRAFLDRAFT_124878 (sc265: 123,790-142,330) BRAFLDRAFT_132514 (sc265: 123,790-142,330)	LOC118404526 (17:19,010,669-19,025,868)	BL06168 (sc44: 125,092-131,165) BL20922 (sc0039949: 5,332-7,251)	LOC109465793 (sc158: 120,895-134,201)	SPU_011063 (sc7: 22,235,738-22,578,819)	LOC102809894 (NW_003150782.1: 55,253-112,586)	CGI_10026091 (sc204: 63,338-83,052)	LotgiG137373 (sc115: 802,954-806,531)	Ocbimv22029756 (KQ420820: 5,485-11,822)	WBGene00002163 (X: 7,126,648-7,139,662)	LOC103313904 (LG8: 5,952,225-5,980,143)	FBgn0024248 (2L: 10,242,512-10,247,078)	LOC100192280 (sc36710: 11,646-39,548) LOC101240709 (sc37326: 80,962-91,513)
	IRS2	ENSG00000185950 (13: 109,752,695-109,786,583)	ENSMUSG00000038894 (8: 10,984,681-11,008,458)	pseudogene (1: 139,991,022-139,998,296)	ENSLOCG00000017798 (LG17: 23,891,709-23,894,915)
	IRS3	pseudogene (7: 100,570,131-100,571,136)	ENSMUSG00000047182 (5: 137,643,031-137,645,714)
	IRS4	ENSG00000133124 (X: 108,732,482-108,736,409)	ENSMUSG00000054667 (X: 141,710,998-141,725,263)	ENSGALG00000008107 (4: 13,876,602-13,898,001)	ENSLOCG00000017479 (LG7: 37,594,004-37,597,324)
Pi3KC class I	PIK3CA	ENSG00000121879 (3: 179,148,114-179,240,093)	ENSMUSG00000027665 (3: 32,397,671-32,468,486)	ENSGALG00000008934 (9: 17,701,501-17,719,909)	ENSLOCG00000001119 (LG14: 1,497,256-1,520,665)		BRAFLDRAFT_228095 (sc116: 160,419-202,812)	LOC118430400 (14:16,277,554-16,332,215)	BL16004 (sc20: 665,907-721,772)	LOC109479966 (NW_017804131.1: 1,092,428-1,139,055)	SPU_027144 (sc16: 21,969,328-21,983,802)	LOC100377675, LOC102804230, and LOC102808807 merged (NW_003124934.1: 71,577-96,744 and NW_003150806.1: 302-5,862 and NW_003143910.1: 742-2,104)	CGI_10015817 (sc227: 159,649-172,205)	LotgiG205708 (sc4: 6,111,231-6,120,760)	Ocbimv22018100 (KQ430572: 28,232-74,016)	WBGene00000090 (II: 11,519,323-11,527,062)
	PIK3CB	ENSG00000051382 (3: 138,652,698-138,834,928)	ENSMUSG00000032462 (9: 99,036,654-99,140,621)	ENSGALG00000005505 (9: 5,767,466-5,850,702)	ENSLOCG00000004421 (LG14: 7,773,504-7,829,482)	LOC100183611 (1: 3,272,527-3,290,553)	BRAFLDRAFT_94886 (sc23: 1,583,311-1,597,841)	LOC118430307 (14:12,900,276-12,919,978)	BL02888 (sc118: 202,945-214,843)	LOC109480004 (NW_017804131.1: 6,217,324-6,241,209)	SPU_022717 (sc16: 6,432,978-6,389,898)	LOC100377266 and LOC102810307 merged (NW_003120933.1: 24,502-57,706 and NW_003124595.1: 367-1,400)	CGI_10027824 (sc198: 812,526-826,829)	LotgiG179045 (sc50: 369,314-384,468)	Ocbimv22027230 (KQ420223: 5,668-47,195)		LOC657286 (LG9: 9,066,242-9,079,882)	FBgn0015279 (3R: 20,628,972-20,634,732)	LOC100210375 (sc38348: 94,871-152,483)
	PIK3CD	ENSG00000171608 (1: 9,651,731-9,729,114)	ENSMUSG00000039936 (12: 32,173,473-32,208,659)	ENSGALG00000002583 (21: 3,475,568-3,498,330)	ENSLOCG00000006919 (LG25: 12,522,152-12,554,537)
	PIK3CG	ENSG00000105851 (7: 106,865,278-106,908,980)	ENSMUSG00000020573 (12: 32,173,473-32,208,659)	ENSGALG00000008081 (1: 14,541,326-14,569,607)	ENSLOCG00000015829 (LG8: 16,737,010-16,747,859)	LOC100180112 (8: 5,498,667-5,509,055)
Pi3KC class II	PIK3C2A	ENSG00000011405 (11: 17,077,730-17,207,983)	ENSMUSG00000030660 (7: 116,337,265-116,443,449)	ENSGALG00000006121 (5: 11,958,466-12,018,064)	ENSLOCG00000002963 (LG27: 6,242,572-6,286,299)	LOC100175620 (7: 902,650-917,241)	BRAFLDRAFT_233446 (sc230: 160,495-176,942)	LOC118414477 (4:7,444,140-7,465,955)	BL18726 (sc405: 36,264-70,074)	LOC109481794 (NW_017804220.1: 1,129,737-1,157,294)	SPU_025524 and SPU_006784 merged (sc18: 16,419,454-16,457,652)	LOC100371292 and LOC100375792 merged (NW_003158224.1: 191,587-201,673 and NW_003158224.1: 191,587-201,673)	CGI_10011248 and CGI_10026554 merged (sc230: 6,354-33,309 and sc145: 306,639-326,519)	LotgiG194469 (sc60: 352,039-375,522)	Ocbimv22011252 (KQ417771: 170,481-315,919)	WBGene00009552 (X: 15,234,690-15,246,398)	LOC655501 (NW_015450233.1: 37,579-47,959)	FBgn0015278 (3L: 11,774,650-11,790,013)	LOC100211167 (sc39043: 96,787-121,433)
	PIK3C2B	ENSG00000133056 (1: 204,422,628-204,494,724)	ENSMUSG00000026447 (1: 133,045,667-133,108,687)	ENSGALG00000037043 (26: 1,792,379-1,811,826)	ENSLOCG00000012102 (LG3: 35,104,308-35,140,431)
	PIK3C2G	ENSG00000139144 (12: 18,247,614-18,648,416)	ENSMUSG00000030228 (6: 139,587,221-139,969,284)	ENSGALG00000013117 (1: 63,981,655-64,179,076)	ENSLOCG00000013570 (LG2: 59,197,951-59,211,544)
Pi3KC class III	PIK3C3	ENSG00000078142 (18: 41,955,234-42,087,830)	ENSMUSG00000033628 (18: 30,272,747-30,348,126)	ENSGALG00000035773 (Z: 3,995,009-4,061,487)	ENSLOCG00000015829 (LG4: 26,233,534-26,261,131)	LOC100182163 (8: 2,737,830-2,746,372)	BRAFLDRAFT_280369 (sc32: 4,899,168-4,908,934)	LOC118409779 (2:21,539,133-21,550,791)	BL02803 and JT881686.1 merged (sc512: 121,553-137,742 and scx572: 1,157-5,089)	LOC109463078 (NW_017802614.1: 94,468-104,761)	SPU_010910 (sc9: 15,195,996-15,172,906)	LOC100370178 (NW_003151257.1: 268,893-286,607)	CGI_10006484 (sc2262: 79,167-91,074)	LotgiG181298 (sc1: 5,925,619-5,940,351)	Ocbimv22007617 (KQ417438: 185,936-262,208)	WBGene00006932 (I: 6,028,486-6,033,455)	LOC656409 (LG2: 8,959,414-8,964,358)	FBgn0015277 (2R: 23,560,492-23,564,045)	LOC100215627 (sc38348: 94,871-152,483)
Pi3KR class I	PIK3R1	ENSG00000145675 (5: 68,215,756-68,301,821)	ENSMUSG00000041417 (13: 101,680,563-101,768,217)	ENSGALG00000014786 (Z: 21,600,456-21,657,260)	ENSLOCG00000010510 (LG2: 41,957,967-42,000,917)	LOC100184893 and ENSCING00000023616 merged (8: 2,113,063-2,175,204)	BRAFLDRAFT_91712 (sc61: 1,726,745-1,770,879)	LOC118432571 (15:12,718,778-12,765,836)	BL19350 (sc1: 5,634,231-5,684,802)	LOC109475961 (sc36: 65,764-125,300)	SPU_000206 and SPU_025252 merged (sc3: 29,369,263-29,415,675)	LOC100372481 (sc304232: 332,486-377,290)	CGI_10026383 (sc678: 844,351-863,024)	LotgiG157404 and LotgiG230612 merged (sc14: 649,001-679,286)	Ocbimv22000203 and XP_014784082.1 merged (KQ423898: 25,065-50,013)	WBGene00000001 (I: 5,107,833-5,110,183)	LOC100141888 (LGX: 3,438,385-3,455,591)	FBgn0020622 (2L: 297,880-305,233)	LOC100197475 (sc38756: 62,250-113,488)
	PIK3R2	ENSG00000105647 (19: 18,153,163-18,170,532)	ENSMUSG00000031834 (8: 70,768,176-70,776,713)	ENSGALG00000003428 (28: 4,104,469-4,114,609)	ENSLOCG00000001519 (LG19: 2,707,000-2,736,692)
	PIK3R3	ENSG00000117461 (1: 46,040,140-46,132,629)	ENSMUSG00000028698 (4: 116,221,661-116,303,056)	ENSGALG00000010335 (8: 21,786,013-21,811,771)	ENSLOCG00000005759 (LG10: 8,434,302-8,590,248)
	PIK3R5	ENSG00000141506 (17: 8,878,917-8,965,712)	ENSMUSG00000020901 (11:68,432,121-68,497,849)	ENSGALG00000026167 (18:1,984,539-2,033,615)	ENSLOCG00000013254 (LG10:38,810,894-38,844,636)	LOC100183938 (10: 1,670,105-1,681,868)
	PIK3R6	ENSG00000276231 (17: 8,878,917-8,965,712)	ENSMUSG00000046207 (11:68,503,019-68,552,698)	ENSGALG00000040917 (18:1,955,815-1,973,637)	ENSLOCG00000013248 (LG10:38,782,570-38,793,343)
Pi3KR class III	PIK3R4	ENSG00000196455 (3: 130,678,934-130,746,829)	ENSMUSG00000032571 (9: 105,643,030-105,687,531)	ENSGALG00000040917 (2: 41,543,820-41,566,508)	ENSLOCG00000001622 (LG11: 1,805,978-1,830,603)	LOC100186582 (10: 219,111-223,124)	BRAFLDRAFT_115340 (sc23: 2,200,520-2,228,786)	LOC118430302 (14:12,284,851-12,313,558)	BL12191 (sc118: 737,456-760,889)	LOC109479724 (sc5: 7,002,228-7,041,944)	SPU_022821 (sc16: 12,651,124-12,685,658)	LOC100368721 and LOC102807704 merged (sc15908: 261,435-313,056 and sc38025: 1,382-6,227; also SRA:SRR071707.77692.2)	CGI_10027844 (sc198: 1,065,409-1,083,775)	LotgiG132962 (82: 637,055-649,667)	Ocbimv22024772 and Ocbimbv22035218 merged (KQ419627: 6,619-64,757 and KQ422315: 308-27,771)	WBGene00014151 (II: 11,908,696-11,915,852)	LOC659265 (LG9: 7,326,978-7,350,580)	FBgn0260935 (3R: 9,240,757-9,245,869)
PDK	PDPK1	ENSG00000140992 (16: 2,538,021-2,603,188)	ENSMUSG00000024122 (17: 24,073,680-24,141,595)	ENSGALG00000006418 (14: 7,742,569-7,773,050)	ENSLOCG00000003794 (LG13: 6,183,362-6,211,955)	LOC100180155 (7: 2,895,248-2,900,218) LOC100179193 (10: 1,802,065-1,806,893) LOC100179497 (5: 3,297,653-3,303,132)	BRAFLDRAFT_125110 (sc68: 843,640-854,089)	LOC118428892 (13:7,718,268-7,736,307)	BL16577 (sc33: 1,361,729-1,374,133)	LOC109462798 (sc12: 2,480,833-2,502,959)	SPU_023401 (sc14: 5,460,794-5,492,957)	LOC100377375 and LOC102806479 merged (sc23408: 687,433-707,889 and sc15981: 320-4,753)	CGI_10007927 (sc42850: 114,582-126,316)	LotgiG111786 (sc14: 2,904,014-2,910,952)	Ocbimv22001746 and Ocbimv22022326 merged (KQ419199: 4,070-27,440 and KQ424400: 16,281-33,445 )	WBGene00003965 (X: 1,321,363-1,327,493) WBGene00021022 (III: 2,411,083-2,418,209)	LOC661920 (LG3: 5,508,958-5,512,838)	FBgn0020386 (3L: 129,450-145,895)	LOC100210262 (sc39320: 164,514-182,745) LOC100200349 (sc38495: 148,328-165,578)
AKT	AKT1	ENSG00000142208 (14: 104,769,349-104,794,124)	ENSMUSG00000001729 (12: 112,653,821-112,674,276)	ENSGALG00000011620 (5: 51,789,219-51,852,080)	ENSLOCG00000012762 (LG7: 16,306,636-16,377,844)	LOC100175082 (4: 1,071,775-1,079,064) LOC100181308 (4: 1,059,571-1,070,605)	novel (sc29: 720,709-730,974)	LOC118412491 (1:16,202,283-16,215,882)	BL06266 (sc230: 343,619-355,938 )	LOC109465749 (sc157: 553,191-564,808)	SPU_017694 (sc5: 6,602,752-6,640,403) SPU_010805 (sc5: 7,353,711-7,428,830)	LOC100303458 (sc9908: 27,059-46,310)	CGI_10014081 (sc754: 321,153-352,954 )	LotgiG166759 and LotgiG166758 merged (sc61: 46,364-56,585)	Ocbimv22039891 and Ocbimv22039890 merged (KQ416834: 12,074-81,506)	WBGene00000102 (V: 10,248,907-10,252,845) WBGene00000103 (X: 14,147,700-14,151,968)	LOC656423 (LG4: 526,000-529,268)	FBgn0010379 (3R: 16,099,228-16,105,670)	LOC100210496 (sc38786: 104,831-151,746)
	AKT2	ENSG00000105221 (19: 40,230,317-40,285,345)	ENSMUSG00000004056 (7: 27,591,552-27,640,826)	ENSGALG00000054458 (32: 326,896-338,767)	ENSLOCG00000014670 (LG2: 66,529,867-66,546,040 )
	AKT3	ENSG00000117020 (1: 243,499,724-243,850,243)	ENSMUSG00000019699 (1: 177,022,116-177,258,203 )	ENSGALG00000034081 (3: 35,071,502-35,216,609)	ENSLOCG00000015396 (LG16: 292,397-315,824)
FOXO	FOXO1	ENSG00000150907 (13: 40,555,667-40,666,641 )	ENSMUSG00000044167 (3: 52,268,336-52,353,221)	ENSGALG00000017034 (1: 171,900,495-171,959,616)	ENSLOCG00000008807 (LG3: 15,428,373-15,488,734)	LOC100186156 (scKhL20: 288,130-307,247)	BRAFLDRAFT_262808 (sc98: 3,514,090-3,529,866)	LOC118422433 (9:17,651,671-17,672,044)	BL30356 and BL15802 merged (sc119: 309,744-327,023)	LOC109481116 (sc54: 1,793,921-1,809,923)	SPU_028698 (sc21: 34,917,563-34,894,369)	LOC100303473 (sc53412: 86,715-129,882)	CGI_10007980 (sc1868: 520-14,224)	LotgiG60083 and LotgiG173846 merged (sc174: 246,977-258,464)	Ocbimv22015721 and Ocbimv22037579 merged (KQ423074: 15,070-15,465 and KQ429511: 19,603-29,742)	WBGene00000912 (I: 10,750,343-10,776,700)	LOC664090 (LG2: 10,348,757-10,416,390)	FBgn0038197 (3R: 14,056,945-14,087,978)	unannotated AFQ20829.1 (sc39281: 302,691-304,590)
	FOXO3	ENSG00000118689 (6: 108,559,835-108,684,774) ENSG00000240445 (17: 18,667,629-18,682,262)	ENSMUSG00000048756 (10: 42,181,841-42,276,755)	ENSGALG00000015297 (3: 67,292,563-67,374,494)	ENSLOCG00000016605 (LG1: 41,045,828-41,115,248)
	FOXO4	ENSG00000184481 (X: 71,095,851-71,103,532)	ENSMUSG00000042903 (X: 101,254,528-101,260,873 )	ENSGALG00000051259 (4: 2,402,024-2,418,838)	ENSLOCG00000014915 (LG7: 43,975,478-43,979,552)
	FOXO6	ENSG00000204060 (1: 41,361,922-41,383,590)	ENSMUSG00000052135 (4: 120,267,079-120,287,349)	ENSGALG00000026153 (23: 1,303,681-1,319,424)	ENSLOCG00000003028 (LG6: 4,585,321-4,615,724)
															C. elegans ILP	LOCATION
															ins-1	IV: 10,436,702-10,438,412
															ins-3	II: 5,990,100-5,990,818
															ins-4	II: 5,996,366-5,997,008
															ins-5	II: 5,997,557-5,999,022
															ins-6	II: 6,000,421-6,001,009
															ins-7	IV: 9,682,012-9,682,845
															ins-8	IV: 9,680,337-9,680,749
															ins-9	X: 8,866,098-8,866,677
															ins-10	V: 14,033,950-14,034,396
															ins-11	II: 5,556,731-5,557,171
															ins-12	II: 5,554,186-5,555,362
															ins-13	II: 5,544,512-5,544,864
															ins-14	II: 6,745,433-6,747,126
															ins-15	II: 6,744,339-6,744,735
															ins-16	III: 2,060,673-2,060,957
															ins-17	III: 4,476,813-4,477,583
															ins-18	I: 8,147,400-8,149,723
															ins-19	II: 3,126,037-3,126,441
															ins-20	II: 6,010,844-6,011,321
															ins-21	III: 10,023,752-10,024,208
															ins-22	III: 10,026,289-10,026,681
															ins-23	III: 10,028,247-10,028,697
															ins-24	I: 14,031,147-14,031,667
															ins-25	I: 14,020,361-14,021,312
															ins-26	I: 14,037,151-14,037,803
															ins-27	I: 14,027,236-14,027,588
															ins-28	I: 14,012,369-14,013,629
															ins-29	I: 14,018,785-14,019,759
															ins-30	I: 14,034,954-14,036,057
															ins-31	II: 3,127,041-3,127,827
															ins-32	II: 3,802,959-3,803,324
															ins-33	I: 13,637,845-13,639,311
															ins-34	IV: 14,106,574-14,107,735
															ins-36	I: 11,212,309-11,215,094
															ins-37	II: 13,835,101-13,836,107
															ins-38	II: 5,530,501-5,530,928
															ins-39	X: 1,343,758-1,344,417
															daf-28	V: 19,815,133-19,816,451

## Sheet: S tab 4 b Amphioxus transcripts
	Protein family	GENE	B. lanceolatum	transcript
	Insulin IGF (ILPs)	INS1	BL13734 (sc3: 2,339,372-2,345,276)	isotig05043-5 insulin-like growth factor
		IGF1	BL01444 (sc3: 1,875,004-1,865,458)	–
		IGF2
		IGF3
	INSR/IGFR	INSR	BL00176 (sc75: 1,237,943-1,270,398)	–
		IGF1R
		IGF2R	BL04963 (sc106: 782,319-834,028)	isotig10587 insulin-like growth factor 2 receptor
	IRS	IRS1	BL06168 (sc44: 125,092-131,165) BL20922 (sc0039949: 5,332-7,251)	isotig09986 hypothetical protein BRAFLDRAFT_124878 isotig09924 insulin receptor substrate 1
		IRS2
		IRS3
		IRS4
	Pi3KC class I	PIK3CA	BL16004 (sc20: 665,907-721,772)	–
		PIK3CB	BL02888 (sc118: 202,945-214,843)	–
		PIK3CD
		PIK3CG
	Pi3KC class II	PIK3C2A	BL18726 (sc405: 36,264-70,074)	–
		PIK3C2B
		PIK3C2G
	Pi3KC class III	PIK3C3	BL02803 and JT881686.1 merged (sc512: 121,553-137,742 and scx572: 1,157-5,089)	–
	Pi3KR class I	PIK3R1	BL19350 (sc1: 5,634,231-5,684,802)	–
		PIK3R2
		PIK3R3
		PIK3R5
		PIK3R6
	Pi3KR class III	PIK3R4	BL12191 (sc118: 737,456-760,889)	–
	PDK	PDPK1	BL16577 (sc33: 1,361,729-1,374,133)	isotig12445 3-phosphoinositide dependent protein kinase-1
	AKT	AKT1	BL06266 (sc230: 343,619-355,938 )	isotig14787 rac-gamma serine threonine-protein kinase
		AKT2
		AKT3
	FOXO	FOXO1	BL30356 and BL15802 merged (sc119: 309,744-327,023)	isotig01766-97 forkhead box partial
		FOXO3
		FOXO4
		FOXO6

## Sheet: S tab 5 Pi3K synteny
			Supplementary table 5 a and b: Synteny: ancestral chordate linkage groups for Pi3Ks. Vertebrate and amphioxus Pi3K genes and their locations compared to ancestral chordate linkage groups (ACLGs) from Simakov et al. (2020) illustrate the impact of 2R in generating some of the paralogues. Where one amphioxus gene corresponds to multiple vertebrate paralogues, they are located in regions of the vert…
	a)											b)
	Protein family	GENE	Homo sapiens	Gallus gallus	Lepisosteus oculatus	Branchiostoma floridae	B. lanceolatum	B. belcheri						HUMAN			CHICKEN			GAR			AMPHIOXUS
	Pi3KC class I	PIK3CA	ENSG00000121879 (3: 179,148,114-179,240,093)	ENSGALG00000008934 (9: 17,701,501-17,719,909)	ENSLOCG00000001119 (LG14: 1,497,256-1,520,665)	LOC118430400 (14:16,277,554-16,332,215)	BL16004 (sc20: 665,907-721,772)	LOC109479966 (NW_017804131.1: 1,092,428-1,139,055)				C	1A	3	179.2	OP	9	17.7	HOP	14	1.5	HOP	14	16.3	HOP
		PIK3CB	ENSG00000051382 (3: 138,652,698-138,834,928)	ENSGALG00000005505 (9: 5,767,466-5,850,702)	ENSLOCG00000004421 (LG14: 7,773,504-7,829,482)	LOC118430307 (14:12,900,276-12,919,978)	BL02888 (sc118: 202,945-214,843)	LOC109480004 (NW_017804131.1: 6,217,324-6,241,209)		ACLG P			1B	3	138.7	P	9	5.8	P	14	7.8	P	14	12.9	P
		PIK3CD	ENSG00000171608 (1: 9,651,731-9,729,114)	ENSGALG00000002583 (21: 3,475,568-3,498,330)	ENSLOCG00000006919 (LG25: 12,522,152-12,554,537)								1D	1	9.6	P	21	3.5	P	25	12.5	P
		PIK3CG	ENSG00000105851 (7: 106,865,278-106,908,980)	ENSGALG00000008081 (1: 14,541,326-14,569,607)	ENSLOCG00000015829 (LG8: 16,737,010-16,747,859)								1G	7	106.9	E	1	14.5	E	8	16.7	E
	Pi3KC class II	PIK3C2A	ENSG00000011405 (11: 17,077,730-17,207,983)	ENSGALG00000006121 (5: 11,958,466-12,018,064)	ENSLOCG00000002963 (LG27: 6,242,572-6,286,299)	LOC118414477 (4:7,444,140-7,465,955)	BL18726 (sc405: 36,264-70,074)	LOC109481794 (NW_017804220.1: 1,129,737-1,157,294)		ACLG O			2A	11	17.1	O	5	11.9	O	27	6.2	O	4	7.45	O
		PIK3C2B	ENSG00000133056 (1: 204,422,628-204,494,724)	ENSGALG00000037043 (26: 1,792,379-1,811,826)	ENSLOCG00000012102 (LG3: 35,104,308-35,140,431)								2B	1	204.4	O	26	1.8	O	3	35.1	O
		PIK3C2G	ENSG00000139144 (12: 18,247,614-18,648,416)	ENSGALG00000013117 (1: 63,981,655-64,179,076)	ENSLOCG00000013570 (LG2: 59,197,951-59,211,544)								2G	12	8.4	O	1	63.9	O	2	59.2	O
	Pi3KC class III	PIK3C3	ENSG00000078142 (18: 41,955,234-42,087,830)	ENSGALG00000035773 (Z: 3,995,009-4,061,487)	ENSLOCG00000015829 (LG4: 26,233,534-26,261,131)	LOC118409779 (2:21,539,133-21,550,791)	BL02803 & JT881686.1 (sc512: 121,553-137,742; scx572: 1,157-5,089)	LOC109463078 (NW_017802614.1: 94,468-104,761)					3	18	41.9	C	Z	4	C	4	26.2	Q	2	21.5	C
	Pi3KR class I	PIK3R1	ENSG00000145675 (5: 68,215,756-68,301,821)	ENSGALG00000014786 (Z: 21,600,456-21,657,260)	ENSLOCG00000010510 (LG2: 41,957,967-42,000,917)	LOC118432571 (15:12,718,778-12,765,836)	BL19350 (sc1: 5,634,231-5,684,802)	LOC109475961 (sc36: 65,764-125,300)		ACLG L		R	1	5	68.3	L	Z	21.7	L	2	41.9	L	15	12.7	L
		PIK3R2	ENSG00000105647 (19: 18,153,163-18,170,532)	ENSGALG00000003428 (28: 4,104,469-4,114,609)	ENSLOCG00000001519 (LG19: 2,707,000-2,736,692)								2	19	18.1	L	28	4.1	L	19	2.7	L
		PIK3R3	ENSG00000117461 (1: 46,040,140-46,132,629)	ENSGALG00000010335 (8: 21,786,013-21,811,771)	ENSLOCG00000005759 (LG10: 8,434,302-8,590,248)								3	1	46.1	L	8	21.7	L	10	8.5	L
		PIK3R5	ENSG00000141506 (17: 8,878,917-8,965,712)	ENSGALG00000026167 (18:1,984,539-2,033,615)	ENSLOCG00000013254 (LG10:38,810,894-38,844,636)								5	17	8.8	H	18	2	H	10	38.8	H
		PIK3R6	ENSG00000276231 (17: 8,878,917-8,965,712)	ENSGALG00000040917 (18:1,955,815-1,973,637)	ENSLOCG00000013248 (LG10:38,782,570-38,793,343)								6	17	8.8	H	18	2	H	10	38.8	H
	Pi3KR class III	PIK3R4	ENSG00000196455 (3: 130,678,934-130,746,829)	ENSGALG00000040917 (2: 41,543,820-41,566,508)	ENSLOCG00000001622 (LG11: 1,805,978-1,830,603)	LOC118430302 (14:12,284,851-12,313,558)	BL12191 (sc118: 737,456-760,889)	LOC109479724 (sc5: 7,002,228-7,041,944)					4	3	130.7	E	2	4.5	B	11	1.8	BD	14	12.3	P
														CHR	POSITION	ACLG	CHR	POSITION	ACLG	CHR	POSITION	ACLG	CHR	POSITION	ACLG
						2020 genome (chromosome-level)									(Mb)			(Mb)			(Mb)			(Mb)
												ACLGs from Simakov et al., 2020

## Sheet: S tab 6 FOXO synteny
	Supplementary table 6: Synteny of FOXO neighbourhoods in vertebrate and amphioxus genomes. Amphioxus FOXO gene neighbours on chromosome 9 with multiple vertebrate orthologues that are also FOXO-linked in as many as four paralogous neighbourhoods in vertebrate genomes. Links to Ensembl records for these genes are below. Gene families with FOXO-linked paralogues but no amphioxus orthologue on chrom…																						main text FIGURE 6A
CHR 9	BLID	BFLO			HUMAN
9	BL14624	2.56631	NOX		2	POU3F3	104.85	6	CLIC1	31.7306	1	SCML2	18.28	X	SMS	21.9407								B		G	H	L		G	H	L		G	H	L		G	H	L
9	BL13617	4.26893	BCKDH8		2	FHL2	105.38	6	RUNX2	45.3282	1	RCAN3	24.5024	X	RUNX3	24.91								9		1	3	3		3	6	1		4	1	7		23	X	6
9	BL08148	5.029	SNX					6	RCAN2	46.2207	1	CLIC4	24.7454	X	GRIK3	36.9							NOX	1		28	11	14		11	7	18		20	5	17		F	29	22
9	BL22064	5.54485	VGLL		13	TUBA3C	19.18	6	TMEM30A	75.2529	1	RUNX3	24.8995	X	FHL3	37.99							BCKDH8	2		26	13	23		1	27	23		28	29	29		25	19	16
9	BL19993	6.69831	RCAN		13	CDX2	27.96	6	BCKDHB	80.1066	1	TENT5B	27.005	X	POU3F1	38.04							SNX	3		11	12	1		27	1	4		17	9	20		23	19	10
9	BL04459	6.87	PRDM13		13	WASF3	26.55	6	TENT5A	81.4914	1	WASF2	27.4042	X	RRAGC	38.84							VGLL	4		13	4	10		7	11	16		29	25	16		26	4	26
9	BL04462	6.89	RPSH3		13	CCNA1	36.44	6	ME1	83.2104	1	FAM76A	27.726	X	SCMH1	41.15							RCAN	5		12		26		8	8	6		24	23	25		10	17	23
9	BL06709	7.74668	ARFGEF3		13	TRPC4	37.72	6	TBX18	84.72	1	SESN2	28.2595	X	FOXO6	41.37							PRDM13	6		4	13	F		4	4	15		F	26	28		9	28	12
9	BL06708	7.9263	RUNX		13	FOXO1	40.16	6	RRAGD	89.38	1	TMEM39B	32.072	X	WASF4P	47.8033							RPSH3	7		27	23	27		23	23	25		3	10	24		9	1	25
9	BL14423	8.00216	SESN		13	ELF1	40.98	6	FHL5	96.58	1	RRAGB	55.73	X	ITGB1BP2	71.3017							ARFGEF3	8		5	F	1		18	18	2		4	13	3		29	25	21
9	BL09259	8.00631	SESN		13	LRCH1	46.65	6	POU3F2	98.83	1	TEX11	70.75	X	TENT5D	80.3355							RUNX	9		29	17			10	10	22		1	20	F		16	24	F
9	BL17301	9.19269	STXBP		13	LPAR6	48.42	6	PRDM13	99.61	1	SNX12	71.06	X	NOX1	100.843							SESN	10		9		14		F	F	12		16	3			22	23	5
9	BL01491	9.25775	TMEM30A		13	CYSLTR2	48.67	6	GRIK2	101.6	1	FOXO4	71.1	X	TBX15	118.92							STXBP	11		14	2	4		3	3	1		25	F			21	F	29
9	BL23558	10.4046	TMEM39		13	UTP14C	52.024	6	SCML4	108.085	1	CDX4	73.45	X	UTP14A	129.906							TMEM30A	12		16	16	5		21	21	10			28			13	16	9
9	BL13664	10.7161	SMS/SRM					6	SNX3	108.23	1	CYSLTR1	78.29	X	VGLL1	136.532							TMEM39	13		22	22	29		6	6	F			16			5	22	13
9	BL01390	12.8911	WASF		3	VGLL3	86.8764	6	FOXO3	108.61	1	LPAR4	78.75	X	PGLYRP3	153.2							SMS	14		F		9		22	16	3			25				21	8
9	BL14678	13.0492	ME1/2/3		3	TMEM30CP	100.185	6	SESN1	108.986	1	TBX22	80.02	X	PGLYRP4	153.33							ME	15		23	11			28	22	21							9
9	BL10266	14.5125	RUNX		3	TMEM39A	119.429	6	FIG4	109.75	1	POU3F4	83.51	X	CLIC2	155.276							POU3F	16		26	15	17		15	28	7							14
9	BL05589	14.65	POU3F3		3	STXBP5L	120.908	6	WASF1	110.1	1	TRPC5	111.95	X	ANGPTL1	178.86							UTP14	17		10	1	11		2	15	28
9	BL02270	15.5038	UTP14					6	VGLL2	117.266	1	LRCH2	115.17	X	ELF3	202.01							FIG4	18		1	10	16		12	25	11
9	BL15806	17.51	FIG4		11	ME3	86.4411	6	TAAR9	132.54	1	TENT5C	117.606	X	ABCB10	229.53							PGLYRP	19		15	26	22		9	2	5
9	BL04461	17.58	PGLYRP-		11	NOX4	89.3244	6	TAAR8	132.55	1	ELF4	130.08										TEX11	20				12		5	12	9
9	BL15803	17.61	PGLYRP-		11	SESN3	95.1655	6	TAAR6	132.57													FOXO	F				15			5
9	BL15803	17.615	TEX11		11	FAM76B	95.769	6	TAAR5	132.59													GRIK	21				13			9
9	BL15802	17.65	FOXO					6	TAAR2	132.62													FHL	22				28			29
9	BL30356	17.67	FOXO					6	TAAR1	132.64													WASF	23				25
9	BL06495	17.82	GRIK-					6	ARFGEF3	138.162													ITGB1BP	24
9	BL28629	17.83	GRIK-					6	STXBP5	147.204													TENT5	25
9	BL15805	18.04	FHL-					6	SCAF8	154.733													FAM76	26
9	BL23534	19.6204	WASF					6	NOX3	155.395													SYNJ	27
9	BL23532	19.6599	ITGB1BP					6	SYNJ2	157.982													TBX15/18/22	28
9	BL23684	20.3788	TENT5a					6	RSPH3	159.99													CLIC	29
9	BL03116	21.5811	FAM76
9	BL37199	22.6697	SYNJ
9	BL95766	22.02	TBX15/18/22		CHICKEN
9	BL06781	24.2209	CLIC		1	TBX15	79.54	3	ABCB10	40.13	4	TEX11	0.244	23	SCMH1	1.27
					1	FAM46C	79.9527	3	STXBP5	47.2055	4	CYSLTR1	1.35	23	FOXO6	1.31
					1	STXBP5L	80.2742	3	SCAF8	50.4145	4	LPAR4	1.39	23	TENT5B	1.96454
					1	TMEM39A	81.3583	3	NOX3	50.7252	4	TBX22	1.51	23	WASF2	2.07108
					1	TMEM30C	85.7106	3	SYNJ2	51.8746	4	UTP14a	1.61708	23	FAM76A	2.23389
					1	VGLL3	94.3565	3	RSPH3	52.33	4	CLIC2	1.82316	23	SESN2	2.25361
					1	SCAF4	106.003	3	ARFGEF3	54.4929	4	ITGB1BP2	2.25827	23	RUNX3	2.59178
					1	SYNJ1	106.352	3	TAAR2	56.92	4	FOXO4	2.41	23	RUNX3	2.61
					1	RCAN1	107.252	3	TAAR5	56.93	4	SNX12	2.42	23	CLIC4	2.65528
					1	CLIC6	107.322	3	VGLL2	63.0861	4	LRCH2	2.87	23	RRAGC	3.42
					1	RUNX1	107.359	3	WASF1	66.7149	4	VGLL1	4.34884	23	POU3F2	3.61
					1	RUNX1	107.47	3	FIG4	66.82	4	NOX1	5.14654	23	FHL3	3.64
					1	SMS	120.425	3	SESN1	67.0749	4	POU3F4	9.06	23	GRIK3	4.03
					1	SCML2	120.71	3	FOXO3	67.33	4	TENT5D	9.48422	23	TMEM39B	5.25164
					1	POU3F3	136.26	3	SNX3	67.47	4	RRAGA	11.48	23	RCAN3	5.90336
					1	FHL2	136.46	3	GRIK2	70.35	4	CDX2	12.09
					1	ELF1	167.12	3	PRDM13	71.39	4	CDX4	12.11
					1	LRCH1	169.58	3	FHL5	72.79	4	TRPC5	13.11
					1	CYSLTR2	170.23	3	RRAGD	75.66	4	ELF2	29.22
					1	FOXO1	171.93	3	TBX18	77.25	4	CCNA2	54.29
					1	CCNA1	172.57	3	ME1	77.7643
					1	TRPC4	173.19	3	FAM46A	78.461
					1	WASF3	177.852	3	BCKDHB	79.0529
					1	FAM76B	186.558	3	TMEM30A	80.7727
					1	SESN3	186.71	3	RUNX2	109.296
					1	NOX4	189.026	3	RUNX2	109.38
					1	ME3	190.15	3	RCAN2	109.712
					GAR
					LG3	sms	4.83329	LG1	TUBA3C	0.5	LG7	LRCH2	20.55	LG6	ARFGEF3	0.589955
					LG3	wasf3a	5.44311	LG1	runx2a	15.5305	LG7	TRPC5	36.94	LG6	tmem39b	3.16805
					LG3	CDX2	5.68	LG1	RUNX2	15.58	LG7	FOXO4	43.97	LG6	runx3	3.93664
					LG3	NOX4	11.0524	LG1	rcan2	17.5055	LG7	SNX12	43.99	LG6	RUNX3	3.98
					LG3	sesn3	12.1007	LG1	stxbp5a	24.5712	LG7	zgc:92429 (itgb1bp2)	44.1761	LG6	clic4	4.03936
					LG3	fam76b	12.1522	LG1	TBX18	27.96	LG7	RRAGA	44.73	LG6	rcan3	4.10554
					LG3	CCNA1	14.26	LG1	RSPH3	31.19	LG7	CYSLTR1	44.79	LG6	SCMH1	4.53
					LG3	FOXO1	15.46	LG1	GRIK2	39.45	LG7	LPAR4	44.85	LG6	FOXO6	4.59
					LG3	LPAR6	15.88	LG1	SNX3	40.96	LG7	TBX22	44.95	LG6	GRIK3	5.16
					LG3	CYSLTR2	15.95	LG1	FOXO3	41.08	LG7	tent5d	44.9927	LG6	tent5bb	6.94575
					LG3	scaf4a	18.3697	LG1	sesn1	41.2196	LG7	POU3F4	45.26	LG6	tmem30b	8.21075
					LG3	synj1	18.5308	LG1	NOX3	49.8724	LG7	TEX11	47.03	LG6	wasf2	8.79869
					LG3	ELF3	36.34	LG1	SCAF8	50.0427	LG7	CDX4	47.12	LG6	FAM76A	8.87889
					LG3	NOX5	43.7544	LG1	tmem30ab	51.8632	LG7	clic2	47.3971	LG6	SESN2	9.53366
								LG1	FHL5	54.68	LG7	UTP14C	47.7011	LG6	RRAGC	11.38
					LG17	ELF1	14.85	LG1	bckdhb	57.7009	LG7	ELF1	48.99	LG6	POU3F2	11.74
					LG17	stxbp5l	16.2313	LG1	tent5ab	57.9802				LG6	FHL3	11.84
					LG17	SCML2	19.26	LG1	me1	58.3871				LG6	CDX1	30.96
					LG17	POU3F3	22.72	LG1	PRDM13	58.68
					LG17	FHL2	22.85	LG1	POU3F2	58.92
					LG17	tmem30c	26.1844	LG1	vgll2a	59.7088
					LG17	me3	26.7908	LG1	wasf1	60.0784
					LG17	tmem39a	26.8977	LG1	FIG4	60.22
					LG17	LRCH1	29.45	LG1	TAAR1	68.61
					LG17	TBX15	30.65
					LG17	tent5c	30.8872
					LG14	vgll3	25.1384
					LG14	rcan1a	25.6611
					LG14	clic6	27.6703
					LG14	runx1	27.8684
	LIVE HYPERLINKS TO GENE ACCESSIONS
	CHICKEN						MOUSE						HUMAN						GAR
		ARFGEF3	3	54492908			ARFGEF3		10	18581839									ARFGEF3		LG6	589955
	ENSGALG00000040702	BCKDHB	3	79052924	79163325		Bckdhb	ENSMUSG00000032263	9	83925145	84124240		BCKDHB	ENSG00000083123	6	80106647	80346270		bckdhb	ENSLOCG00000017063	LG1	57700932	57823939
	ENSGALG00000029502	CLIC2	4	1823156	1828005		Clic1		17				CLIC1		6				clic2	ENSLOCG00000015260	LG7	47397084	47401257
	ENSGALG00000038789	CLIC3	17	778807	781437		Clic3	ENSMUSG00000015093	2	25456838	25458776		CLIC3	ENSG00000169583	9	136994608	136996568		clic3	ENSLOCG00000001932	LG21	2080749	2085362
	ENSGALG00000001262	CLIC4	23	2655282	2672704		Clic4	ENSMUSG00000037242	4	135213969	135272814		CLIC4	ENSG00000169504	1	24745382	24844321		clic4	ENSLOCG00000002762	LG6	4039357	4065270
	ENSGALG00000016020	CLIC6	1	107322493	107332064		Clic6	ENSMUSG00000022949	16	92485736	92541243		CLIC6	ENSG00000159212	21	34669389	34718227		clic6	ENSLOCG00000010988	LG14	27670296	27698457
	ENSGALG00000035903	FAM46A	3	78460986	78465358
	ENSGALG00000014453	FAM46C	1	79952697	79957248
	ENSGALG00000040986	FAM76A	23	2233892	2247898		Fam76a	ENSMUSG00000028878	4	132899213	132922558		FAM76A	ENSG00000009780	1	27725979	27763122		FAM76A	ENSLOCG00000004719	LG6	8878893	8887164
	ENSGALG00000017202	FAM76B	1	186558472	186567752		Fam76b	ENSMUSG00000037808	9	13827716	13854987		FAM76B	ENSG00000077458	11	95768953	95790409		fam76b	ENSLOCG00000007600	LG3	12152160	12161669
							Gm732	ENSMUSG00000073006	X	107945735	107948465
	ENSGALG00000005493	ITGB1BP2	4	2258265	2264371		Itgb1bp2	ENSMUSG00000031312	X	101449088	101453541								zgc:92429	ENSLOCG00000014938	LG7	44176090	44186159
	ENSGALG00000015849	ME1	3	77764330	77922710		Me1	ENSMUSG00000032418	9	86581371	86695953		ME1	ENSG00000065833	6	83210402	83431051		me1	ENSLOCG00000017074	LG1	58387079	58538652
	ENSGALG00000017246	ME3	1	190149703	190268109		Me3	ENSMUSG00000030621	7	89632392	89854359		ME3	ENSG00000151376	11	86441108	86672636		me3	ENSLOCG00000009615	LG17	26790768	26857217
	ENSGALG00000006707	NOX1	4	5146544	5150926		Nox1	ENSMUSG00000031257	X	134086421	134221956
		NOX3	3	50725203			Nox3		17	3635240			NOX3		6	155395368			NOX3		LG1	49872370
	ENSGALG00000017235	NOX4	1	189025780	189161699		Nox4	ENSMUSG00000030562	7	87246096	87398710		NOX4	ENSG00000086991	11	89324353	89498187		NOX4	ENSLOCG00000007209	LG3	11052409	11077622
		NOX5	10				Rcan1	ENSMUSG00000022951	16	92391953	92470867		NOX5		15	68930525			NOX5		LG3	43754370
	ENSGALG00000016014	RCAN1	1	107251544	107292156		Rcan2	ENSMUSG00000039601	17	43801351	44039516		RCAN1	ENSG00000159200	21	34513142	34615113		rcan1a	ENSLOCG00000010699	LG14	25661111	25668830
	ENSGALG00000016709	RCAN2	3	109712120	109777458		Rcan3	ENSMUSG00000059713	4	135412308	135433853		RCAN2	ENSG00000172348	6	46220736	46491972		rcan2	ENSLOCG00000015882	LG1	17505451	17596688
	ENSGALG00000004282	RCAN3	23	5903355	5910667		Runx1	ENSMUSG00000022952	16	92601466	92826149		RCAN3	ENSG00000117602	1	24502351	24541040		rcan3	ENSLOCG00000002797	LG6	4105544	4126395
	ENSGALG00000016022	RUNX1	1	107358560	107506805		Runx2	ENSMUSG00000039153	17	44495987	44814797		RUNX1	ENSG00000159216	21	34787801	36004667		runx1	ENSLOCG00000010990	LG14	27868387	27891719
	ENSGALG00000040276	RUNX2	3	109295891	109443058		Runx3	ENSMUSG00000070691	4	135120652	135177990		RUNX2	ENSG00000124813	6	45328157	45664349		runx2a	ENSLOCG00000015816	LG1	15530479	15624724
	ENSGALG00000043372	RUNX3	23	2591781	2635428		Scaf4	ENSMUSG00000022983	16	90225680	90284503		RUNX3	ENSG00000020633	1	24899511	24965121		runx3	ENSLOCG00000002744	LG6	3936636	4008257
	ENSGALG00000033965	SCAF4	1	106003474	106047070		Scaf8	ENSMUSG00000046201	17	3114972	3198859		SCAF4	ENSG00000156304	21	31671000	31732118		scaf4a	ENSLOCG00000009162	LG3	18369738	18415037
	ENSGALG00000013635	SCAF8	3	50414485	50445901		Sesn1	ENSMUSG00000038332	10	41685931	41784420		SCAF8	ENSG00000213079	6	154733325	154834244		SCAF8	ENSLOCG00000016856	LG1	50042714	50079958
		SESN1	3	67074926			Sesn2	ENSMUSG00000028893	4	132492032	132510501		SESN1		6	108986437			sesn1		LG1	41219586
	ENSGALG00000037603	SESN2	23	2253610	2261049		Sesn3	ENSMUSG00000032009	9	14275067	14333101		SESN2	ENSG00000130766	1	28259518	28282491		SESN2	ENSLOCG00000005106	LG6	9533665	9585164
	ENSGALG00000017204	SESN3	1	186709569	186747771		Sms	ENSMUSG00000071708	X	157443855	157492287		SESN3	ENSG00000149212	11	95165513	95232541		sesn3	ENSLOCG00000007583	LG3	12100716	12128822
							SRM		4	148591503									sms	ENSLOCG00000003761	LG3	4833286	4849902
	ENSGALG00000016379	SMS	1	120425336	120468539		Stxbp5	ENSMUSG00000019790	10	9755547	9901079		SRM		1	21940709
	ENSGALG00000012336	STXBP5	3	47205516	47305776		Stxbp5l	ENSMUSG00000022829	16	37114942	37384962		STXBP5	ENSG00000164506	6	147204425	147390476		stxbp5a	ENSLOCG00000016129	LG1	24571229	24789914
	ENSGALG00000032361	STXBP5L	1	80274239	80460066		Synj1	ENSMUSG00000022973	16	90936092	91011308		STXBP5L	ENSG00000145087	3	120908072	121424761		stxbp5l	ENSLOCG00000006301	LG17	16231321	16488687
	ENSGALG00000034317	SYNJ1	1	106352462	106410917		Synj2	ENSMUSG00000023805	17	5941280	6044290		SYNJ1	ENSG00000159082	21	32628759	32728040		synj1	ENSLOCG00000009230	LG3	18530842	18588160
	ENSGALG00000013727	SYNJ2	3	51874584	51938032		Tent5a	ENSMUSG00000032265	9	85320439	85327348		SYNJ2	ENSG00000078269	6	157981863	158099176
							Tent5b	ENSMUSG00000046694	4	133480132	133487938		TENT5A	ENSG00000112773	6	81491439	81752774		tent5ab	ENSLOCG00000017065	LG1	57980198	57986646
	ENSGALG00000036117	TENT5B	23	1964543	1971801		Tent5c	ENSMUSG00000044468	3	100451628	100489324		TENT5B	ENSG00000158246	1	27005020	27012850		tent5bb	ENSLOCG00000003743	LG6	6945753	6956325
							Tent5d	ENSMUSG00000073007	X	107792590	107872909		TENT5C	ENSG00000183508	1	117606048	117628389		tent5c	ENSLOCG00000017806	LG17	30887182	30888339
	ENSGALG00000007157	TENT5D	4	9484216	9496535		Tmem30a	ENSMUSG00000032328	9	79768943	79793507								tent5d	ENSLOCG00000014996	LG7	44992659	44995019
	ENSGALG00000015904	TMEM30A	3	80772707	80786201		Tmem30b		12				TMEM30A	ENSG00000112697	6	75252924	75284948		tmem30ab	ENSLOCG00000016901	LG1	51863222	51873625
							Tmem30c	ENSMUSG00000022753	16	57266139	57292865		TMEM30B		14				tmem30b		LG6	8210752
	ENSGALG00000015263	TMEM30C	1	85710579	85718966		Tmem39a	ENSMUSG00000002845	16	38558698	38592162								tmem30c	ENSLOCG00000009411	LG17	26184389	26191840
	ENSGALG00000015073	TMEM39A	1	81358311	81383483		Tmem39b	ENSMUSG00000053730	4	129676355	129696838		TMEM39A	ENSG00000176142	3	119428949	119468830		tmem39a	ENSLOCG00000009633	LG17	26897656	26919886
	ENSGALG00000003287	TMEM39B	23	5251644	5259470		Utp14a	ENSMUSG00000063785	X	48256862	48282453		TMEM39B	ENSG00000121775	1	32072031	32102866		tmem39b	ENSLOCG00000002293	LG6	3168046	3178599
	ENSGALG00000024039	UTP14a	4	1617083	1622728		Utp14b	ENSMUSG00000079470	1	78658038	78671512
							Vgll1		X	57088106			UTP14C	ENSG00000253797	13	52024691	52033600		UTP14C	ENSLOCG00000015298	LG7	47701102	47712043
		VGLL1	4	4348840			Vgll2	ENSMUSG00000049641	10	52022502	52028471
	ENSGALG00000014917	VGLL2	3	63086092	63091470		Vgll3	ENSMUSG00000091243	16	65815257	65866368		VGLL2	ENSG00000170162	6	117265558	117273565		vgll2a	ENSLOCG00000017136	LG1	59708766	59719895
	ENSGALG00000015497	VGLL3	1	94356495	94376726								VGLL3	ENSG00000206538	3	86876388	86991149		vgll3	ENSLOCG00000010554	LG14	25138354	25142182
	ENSGALG00000015066	WASF1	3	66714941	66745219		Wasf2	ENSMUSG00000028868	4	133130505	133199756		WASF1	ENSG00000112290	6	110099819	110180004		wasf1	ENSLOCG00000017153	LG1	60078419	60154488
	ENSGALG00000014012	WASF2	23	2071078	2084408		Wasf3	ENSMUSG00000029636	5	146384985	146473615		WASF2	ENSG00000158195	1	27404230	27490167		wasf2	ENSLOCG00000004668	LG6	8798687	8812367
	ENSGALG00000017103	WASF3	1	177851600	177895540								WASF3	ENSG00000132970	13	26557683	26688948		wasf3a	ENSLOCG00000004135	LG3	5443109	5457327
